# Supplementary material for: Synthesis and Characterization of Covalent Triazine Frameworks Based on 4,4′-(Phenazine-5,10-diyl)dibenzonitrile and Its Application in CO2/CH4 Separation
Source: Molecules. 2025 Jul 24;30(15):3110. doi: 10.3390/molecules30153110 (PMC12348490; doi:10.3390/molecules30153110)
Supplement: Supplementary file 1 [file molecules-30-03110-s001.zip]

Archive with 1 entries (1 files):
- molecules-3762622-supplementary.pdf
